# Supplementary material for: The waxy mutation in sorghum and other cereal grains reshapes the gut microbiome by reducing levels of multiple beneficial species
Source: Gut Microbes. 2023 Feb 21;15(1):2178799. doi: 10.1080/19490976.2023.2178799 (PMC9980621; doi:10.1080/19490976.2023.2178799)
Supplement: Supplemental Material [file KGMI_A_2178799_SM2226.zip]

Archive with 7 entries (7 files):
- Supplemental Figure 1.pdf
- Supplemental Figure 2.pdf
- Supplemental Figure 3.pdf
- Supplemental Figure 4.pdf
- Supplemental Figure 5.pdf
- Supplemental Figure 6.pdf
- Supplementary_Table.xlsx
