# Supplementary material for: The waxy mutation in sorghum and other cereal grains reshapes the gut microbiome by reducing levels of multiple beneficial species
Source: Gut Microbes. 2023 Feb 21;15(1):2178799. doi: 10.1080/19490976.2023.2178799 (PMC9980621; doi:10.1080/19490976.2023.2178799)
Supplement: Supplemental Material [file KGMI_A_2178799_SM2226.zip › Supplementary_Table.xlsx]

## Sheet: Supplementary Table 1
Supplementary Table 1. Milliplex results from mouse serum.
SampleName	Diet	Microbiome	G-CSF	Eotaxin	GM_CSF	INFgamma	IL-1alpha	IL-1beta	IL-2	IL-4	IL-3	IL-5	IL-6	IL-7	IL-9	IL-10	IL-12 (p40)	IL-12 (p70)	LIF	IL-13	LIX	IL-15	IL-17	IP-10	KC	MCP-1	MIP-1alpha	MIP-1beta	M-CSF	MIP-2	MIG	RANTES	VEGF	TNFalpha	Units(pg/ml)
1-CC	LowFiber	S766	97.743	751.861	< 3.2	< 0.64	75.8754	0.300246	0.428587	0.142034	< 0.64	2.20428	< 0.64	0.104378	3.15458	< 0.64	< 0.64	< 0.64	< 0.64	< 2.56	5506.81	5.05502	4.80727	110.309	35.1452	21.2742	< 3.2	< 3.2	< 0.64	38.2021	113.533	0.804963	0.279186	0.160379
2-CC	LowFiber	S766	120.724	222.771	< 3.2	< 0.64	14.0574	< 0.64	< 0.64	0.0945757	< 0.64	10.6241	1.51338	< 0.64	223.476	< 0.64	< 0.64	< 0.64	< 0.64	< 2.56	2407.27	2.0885	4.44513	40.6943	15.4151	20.2472	< 3.2	< 3.2	< 0.64	< 3.2	47.7982	0.0255535	< 0.64	< 0.64
3-CC	LowFiber	S766	161.303	781.456	< 3.2	0.36537	84.1192	0.63998	0.28561	0.236808	0.638814	7.99714	3.88473	1.58156	3.15458	3.25627	< 0.64	0.980681	0.0305558	< 2.56	12487.6	13.4014	9.60236	130.188	38.5041	47.062	3.19552	< 3.2	< 0.64	54.4904	104.765	0.87533	0.640323	2.98895
4-CC	LowFiber	S766	97.743	918.465	< 3.2	0.181602	154.064	0.300246	0.568908	0.142034	< 0.64	4.51082	< 0.64	1.39059	13.2484	< 0.64	< 0.64	< 0.64	0.0305558	< 2.56	11274.7	9.58436	13.2048	97.6014	23.474	26.2318	11.7347	< 3.2	< 0.64	59.3282	62.5947	1.18687	0.380344	1.02968
5-CC	LowFiber	S766	101.045	768.524	11.525	0.36537	61.4058	6.81336	0.28561	0.331462	0.531039	5.31452	1.31812	1.58156	62.2207	4.80271	12.1377	4.74585	< 0.64	< 2.56	7120.82	11.8709	19.5706	125.29	25.1187	42.4492	13.6602	< 3.2	29.3905	135.217	81.9187	1.67318	0.640323	5.37582
6-CC	LowFiber	S766	209.471	930.785	< 3.2	< 0.64	214.733	< 0.64	0.28561	0.236808	< 0.64	4.34906	2.79264	0.548794	33.735	2.23934	< 0.64	< 0.64	0.0305558	< 2.56	7384.82	14.9361	4.7349	132.157	69.2979	40.3087	9.55016	< 3.2	0.639586	38.2021	269.167	1.5583	0.380344	< 0.64
7-CC	Waxy	S766	286.882	772.855	< 3.2	1.6411	132.517	0.63998	0.428587	0.142034	< 0.64	10.4708	20.7733	1.01235	19.7979	< 0.64	14.726	< 0.64	< 0.64	< 2.56	8394.38	8.06715	24.1528	280.74	32.4298	40.7392	< 3.2	< 3.2	79.9842	374.867	147	< 0.64	0.0850874	1.21055
8-CC	Waxy	S766	63.4678	993.312	< 3.2	< 0.64	102.243	< 0.64	< 0.64	0.0945757	< 0.64	3.37003	< 0.64	0.457815	35.6257	< 0.64	< 0.64	< 0.64	0.232065	< 2.56	12230.9	14.9361	1.95482	99.5873	29.2719	18.1502	< 3.2	< 3.2	< 0.64	44.0003	124.565	< 0.64	0.0850874	0.160379
9-CC	Waxy	S766	63.8126	554.648	< 3.2	< 0.64	101.392	< 0.64	0.428587	0.142034	< 0.64	5.31452	< 0.64	6.97395	17.6689	< 0.64	< 0.64	< 0.64	< 0.64	1.55066	9139.31	5.80476	11.4428	92.2745	15.4151	20.2472	< 3.2	< 3.2	< 0.64	54.4904	54.9642	< 0.64	0.279186	0.160379
10-CC	Waxy	S766	112.705	911.564	< 3.2	< 0.64	113.773	< 0.64	0.0615017	0.142034	< 0.64	3.37003	0.543948	0.367636	25.9464	< 0.64	< 0.64	< 0.64	< 0.64	< 2.56	8177.82	6.55686	5.45722	84.9769	31.0153	24.2812	< 3.2	< 3.2	< 0.64	49.4007	71.365	1.10162	< 0.64	0.160379
11-CC	Waxy	S766	138.713	780.015	< 3.2	< 0.64	165.19	< 0.64	2.29511	0.331462	0.0449812	9.70211	1.90532	1.39059	83.5371	18.0174	< 0.64	< 0.64	0.639914	< 2.56	12015.9	26.5496	3.57241	124.363	60.5443	31.8728	11.7347	< 3.2	1.8564	49.4007	372.505	2.00475	1.17991	0.160379
12-CC	Waxy	S766	161.829	435.803	< 3.2	0.36537	15.5813	0.300246	0.428587	0.236808	< 0.64	6.42739	1.12344	1.01235	39.3512	0.0423272	< 0.64	< 0.64	< 0.64	< 2.56	3944.38	11.1074	5.67337	104.041	40.0184	28.1448	3.19552	< 3.2	< 0.64	31.8645	112.098	0.622935	0.35487	0.840126
13-CC	Wild Type	S766	70.7148	738.323	< 3.2	0.181602	142.814	< 0.64	0.428587	0.0945757	< 0.64	4.51082	0.164275	1.2008	13.2484	< 0.64	< 0.64	< 0.64	< 0.64	< 2.56	10861.8	13.7847	2.10312	112.118	33.4081	18.1502	< 3.2	< 3.2	0.0249539	44.0003	155.501	2.51252	0.254233	< 0.64
14-CC	Wild Type	S766	156.044	1151.12	< 3.2	< 0.64	113.214	< 0.64	1.11452	0.142034	< 0.64	4.34906	2.10191	0.278434	102.309	9.53649	< 0.64	< 0.64	0.0305558	< 2.56	12056.4	11.8709	3.64535	98.2632	34.4941	31.4133	11.7347	< 3.2	< 0.64	44.0003	451.243	2.51252	0.229437	0.160379
15-CC	Wild Type	S766	149.737	177.218	< 3.2	2.72841	< 3.2	< 0.64	0.138315	0.189439	< 0.64	2.03497	5.0831	0.104378	25.9464	< 0.64	< 0.64	< 0.64	< 0.64	< 2.56	1267.02	4.30797	8.74975	174.428	< 0.64	14.8764	< 3.2	< 3.2	< 0.64	< 3.2	187.604	0.0255535	< 0.64	0.418743
16-CC	Wild Type	S766	85.9419	553.978	< 3.2	0.731198	167.296	< 0.64	0.28561	0.142034	< 0.64	8.61951	< 0.64	3.1403	< 3.2	< 0.64	< 0.64	< 0.64	< 0.64	< 2.56	9176.9	13.4014	4.00944	196.186	10.2733	18.1502	< 3.2	< 3.2	1.45168	31.8645	172.25	0.734785	0.180377	< 0.64
18-CC	Wild Type	S766	77.2834	889.771	< 3.2	0.181602	129.787	0.300246	0.28561	0.0945757	< 0.64	4.18693	< 0.64	0.640449	< 3.2	< 0.64	< 0.64	< 0.64	< 0.64	< 2.56	11179.4	7.31106	7.25194	99.5505	25.6663	20.2472	21.33	< 3.2	< 0.64	54.4904	53.1464	2.57076	0.53531	0.418743
19-CC	LowFiber	S772	47.9924	919.091	< 3.2	2.18521	379.31	< 0.64	0.568908	0.284147	< 0.64	10.7773	1.12344	0.825458	41.1883	< 0.64	< 0.64	< 0.64	< 0.64	< 2.56	13844.1	8.06715	3.64535	114.223	38.0712	23.2904	5.30318	< 3.2	< 0.64	59.3282	152.714	0.988275	0.329514	0.638657
20-CC	LowFiber	S772	40.8003	1037.76	< 3.2	< 0.64	135.781	< 0.64	0.138315	0.0945757	< 0.64	6.11074	0.353062	0.825458	< 3.2	< 0.64	< 0.64	< 0.64	< 0.64	< 2.56	12071.6	11.1074	3.49942	98.9252	31.6684	24.2812	< 3.2	< 3.2	< 0.64	44.0003	88.3489	1.2438	0.53531	< 0.64
21-CC	LowFiber	S772	38.408	1070.14	< 3.2	< 0.64	362.31	< 0.64	0.568908	0.0470347	< 0.64	5.15442	< 0.64	2.55031	8.51547	< 0.64	< 0.64	< 0.64	4.36808	< 2.56	15736.2	61.2278	0.600424	94.2573	28.1807	24.2812	< 3.2	< 3.2	< 0.64	44.0003	230.926	0.692775	< 0.64	< 0.64
22-CC	LowFiber	S772	58.3006	929.95	< 3.2	< 0.64	114.052	< 0.64	0.70731	0.189439	< 0.64	10.7773	< 0.64	1.2008	17.6689	< 0.64	< 0.64	< 0.64	< 0.64	< 2.56	12293.1	10.3452	6.39225	113.521	36.4465	25.2615	3.19552	< 3.2	0.231067	63.9558	78.9558	0.70677	0.380344	0.840126
23-CC	LowFiber	S772	80.3985	845.653	< 3.2	< 0.64	334.331	< 0.64	0.28561	0.236808	< 0.64	6.03142	< 0.64	3.73547	13.2484	< 0.64	< 0.64	< 0.64	16.1286	< 2.56	11759.9	16.0897	1.95482	166.816	26.2135	47.4753	3.19552	< 3.2	< 0.64	38.2021	233.12	< 0.64	0.180377	0.418743
24-CC	LowFiber	S772	81.091	342.379	< 3.2	< 0.64	45.748	< 0.64	< 0.64	0.142034	< 0.64	6.90058	1.31812	0.104378	8.51547	< 0.64	< 0.64	< 0.64	< 0.64	< 2.56	4344.13	5.80476	5.38511	86.919	18.9602	14.8764	< 3.2	< 3.2	< 0.64	24.7251	48.9287	0.428754	0.180377	0.160379
25-CC	Waxy	S772	40.1165	920.554	< 3.2	< 0.64	259.131	11.6395	0.28561	0.142034	1.66455	3.20526	0.353062	0.457815	3.15458	9.00529	25.0911	< 0.64	< 0.64	< 2.56	13358.8	31.2339	4.9519	91.7239	19.8432	43.2974	6.92604	8.45133	49.1946	176.672	122.884	3.41955	0.279186	5.49611
26-CC	Waxy	S772	32.2692	1008.24	< 3.2	< 0.64	295.409	< 0.64	< 0.64	0.236808	< 0.64	3.20526	< 0.64	0.278434	< 3.2	< 0.64	< 0.64	< 0.64	< 0.64	< 2.56	12643.7	28.4991	2.76704	98.6677	33.5167	14.8764	< 3.2	< 3.2	< 0.64	31.8645	160.303	0.650844	< 0.64	< 0.64
27-CC	Waxy	S772	63.1231	780.122	< 3.2	< 0.64	275.777	< 0.64	0.568908	0.0470347	< 0.64	3.20526	< 0.64	0.640449	17.6689	< 0.64	< 0.64	< 0.64	< 0.64	< 2.56	11339.4	4.30797	4.15481	94.8083	24.6804	17.0777	3.19552	< 3.2	< 0.64	44.0003	87.5476	0.790912	0.13217	0.160379
28-CC	Waxy	S772	50.5659	624.916	< 3.2	< 0.64	71.7024	< 0.64	0.138315	0.0945757	< 0.64	4.34906	< 0.64	0.640449	31.8235	< 0.64	< 0.64	< 0.64	< 0.64	< 2.56	6577.39	5.80476	2.69351	141.612	16.3035	15.987	< 3.2	< 3.2	< 0.64	24.7251	65.6218	< 0.64	0.13217	0.160379
29-CC	Waxy	S772	77.6294	888.039	< 3.2	< 0.64	224.321	< 0.64	0.28561	0.0945757	< 0.64	0.818152	< 0.64	9.03879	< 3.2	< 0.64	< 0.64	< 0.64	< 0.64	< 2.56	12835.7	10.3452	4.30004	98.7781	27.0883	7.60686	< 3.2	< 3.2	< 0.64	54.4904	63.9723	0.945872	< 0.64	< 0.64
30-CC	Waxy	S772	100.524	807.715	< 3.2	< 0.64	134.694	< 0.64	0.28561	0.0945757	< 0.64	6.26919	7.49589	0.457815	< 3.2	< 0.64	< 0.64	< 0.64	< 0.64	< 2.56	9015.43	7.31106	0.132127	147.695	39.0451	26.2318	6.92604	< 3.2	< 0.64	31.8645	86.7457	1.47232	0.0396986	0.418743
31-CC	Wild Type	S772	59.8499	1243.99	< 3.2	< 0.64	329.831	< 0.64	0.138315	0.0470347	< 0.64	3.03996	< 0.64	7.38478	21.8836	< 0.64	< 0.64	0.278825	< 0.64	< 2.56	12215.7	8.82497	1.28303	122.844	21.2757	7.60686	< 3.2	< 3.2	< 0.64	31.8645	93.541	< 0.64	< 0.64	< 0.64
32-CC	Wild Type	S772	146.761	1023.45	< 3.2	< 0.64	283.8	< 0.64	< 0.64	0.0470347	< 0.64	4.83329	< 0.64	0.457815	43.0098	< 0.64	< 0.64	< 0.64	< 0.64	< 2.56	12072.4	8.44585	2.5463	173.598	29.708	30.9521	< 3.2	< 3.2	< 0.64	38.2021	147.127	0.833088	0.13217	0.418743
33-CC	Wild Type	S772	102.262	847.343	< 3.2	< 0.64	366.979	< 0.64	< 0.64	0.0470347	< 0.64	5.79307	0.353062	< 0.64	13.2484	< 0.64	< 0.64	< 0.64	< 0.64	< 2.56	13265.2	7.31106	4.15481	153.866	23.1446	16.5347	< 3.2	< 3.2	< 0.64	16.1615	125.857	0.988275	0.0621213	< 0.64
34-CC	Wild Type	S772	63.1231	845.653	< 3.2	< 0.64	116.557	< 0.64	0.428587	0.0945757	< 0.64	2.8741	< 0.64	0.278434	< 3.2	< 0.64	< 0.64	< 0.64	< 0.64	< 2.56	14406.3	11.8709	3.20705	143.887	24.4612	25.2615	< 3.2	< 3.2	< 0.64	44.0003	101.608	0.456353	< 0.64	< 0.64
35-CC	Wild Type	S772	54.3448	820.564	13.1147	< 0.64	153.531	< 0.64	0.844213	0.142034	0.423257	2.8741	< 0.64	7.59062	3.15458	< 0.64	< 0.64	3.83791	< 0.64	< 2.56	11753.4	5.80476	3.4264	89.0089	27.7439	19.2063	17.0253	< 3.2	9.08607	116.548	49.493	0.833088	0.329514	0.638657
36-CC	Wild Type	S772	47.3065	806.015	< 3.2	0.181602	426.222	< 0.64	< 0.64	0.0470347	< 0.64	6.58535	< 0.64	0.104378	< 3.2	< 0.64	< 0.64	< 0.64	< 0.64	< 2.56	13476.8	4.30797	4.00944	107.727	20.9454	13.7434	< 3.2	< 3.2	< 0.64	49.4007	96.3254	< 0.64	< 0.64	< 0.64
37-CC	LowFiber	S776	86.2886	1163.18	< 3.2	< 0.64	228.339	< 0.64	0.568908	0.142034	< 0.64	7.21491	< 0.64	4.73703	13.2484	< 0.64	< 0.64	< 0.64	< 0.64	< 2.56	10257	11.8709	6.46401	154.803	28.8355	14.8764	6.92604	< 3.2	< 0.64	68.404	180.13	1.44369	< 0.64	0.418743
38-CC	LowFiber	S776	37.0422	1147.41	< 3.2	< 0.64	139.034	< 0.64	0.568908	0.236808	< 0.64	16.9606	0.448305	0.104378	29.8897	< 0.64	< 0.64	< 0.64	< 0.64	< 2.56	12043.4	11.8709	1.28303	139.748	58.1907	37.2604	< 3.2	< 3.2	< 0.64	24.7251	200.741	1.65881	< 0.64	0.160379
39-CC	LowFiber	S776	43.3664	1079.5	< 3.2	< 0.64	236.842	< 0.64	0.138315	0.0945757	< 0.64	4.18693	< 0.64	0.640449	8.51547	< 0.64	< 0.64	< 0.64	< 0.64	< 2.56	12040.5	8.82497	3.9367	108.87	36.3381	19.2063	< 3.2	< 3.2	< 0.64	51.9802	86.2106	1.2723	0.329514	0.160379
40-CC	LowFiber	S776	25.8129	1090.03	< 3.2	< 0.64	114.888	< 0.64	0.844213	0.0945757	< 0.64	6.74308	< 0.64	0.457815	< 3.2	< 0.64	< 0.64	< 0.64	< 0.64	< 2.56	11815.8	5.80476	4.15481	112.266	21.7159	14.8764	3.19552	< 3.2	< 0.64	44.0003	96.5901	0.847162	< 0.64	0.160379
41-CC	LowFiber	S776	41.4844	999.618	< 3.2	< 0.64	174.636	< 0.64	0.28561	0.0470347	< 0.64	3.69812	< 0.64	0.640449	3.15458	< 0.64	< 0.64	< 0.64	< 0.64	< 2.56	11857.1	4.30797	6.03311	105.478	25.5568	17.0777	3.19552	< 3.2	< 0.64	24.7251	84.8716	1.21532	< 0.64	0.160379
42-CC	LowFiber	S776	54.8605	747.782	< 3.2	< 0.64	187.627	< 0.64	0.428587	0.142034	< 0.64	5.47433	0.73618	0.457815	< 3.2	< 0.64	< 0.64	< 0.64	< 0.64	< 2.56	9037.56	4.30797	4.3726	225.39	33.9512	31.8728	13.6602	< 3.2	< 0.64	24.7251	222.499	0.567234	0.0396986	1.12106
43-CC	Waxy	S776	32.2692	1071.62	< 3.2	< 0.64	100.823	< 0.64	0.28561	0.0945757	< 0.64	3.69812	< 0.64	0.278434	< 3.2	< 0.64	< 0.64	< 0.64	< 0.64	< 2.56	11215.8	5.05502	3.4264	170.657	26.651	20.2472	3.19552	25.0324	< 0.64	49.4007	120.164	4.18624	< 0.64	0.160379
44-CC	Waxy	S776	66.2269	931.202	< 3.2	< 0.64	77.653	< 0.64	0.428587	0.0470347	< 0.64	0.996602	< 0.64	0.457815	< 3.2	< 0.64	< 0.64	< 0.64	< 0.64	< 2.56	8174.11	6.55686	4.7349	100.581	32.1036	6.2342	< 3.2	< 3.2	0.639586	49.4007	90.216	0.3463	< 0.64	0.160379
45-CC	Waxy	S776	48.6784	947.404	< 3.2	0.36537	144.967	< 0.64	0.428587	0.0945757	< 0.64	5.07426	8.10177	0.825458	13.2484	< 0.64	< 0.64	< 0.64	< 0.64	< 2.56	11017.7	3.19347	5.13253	259.705	48.8581	28.1448	< 3.2	< 3.2	< 0.64	24.7251	411.475	1.21532	0.0850874	0.418743
46-CC	Waxy	S776	24.796	516.087	< 3.2	< 0.64	65.068	< 0.64	0.70731	< 0.64	< 0.64	3.69812	< 0.64	< 0.64	< 3.2	< 0.64	< 0.64	< 0.64	< 0.64	< 2.56	8381.78	1.35943	5.5293	93.0088	12.2929	8.91669	< 3.2	< 3.2	< 0.64	2.70838	67.4043	< 0.64	< 0.64	< 0.64
47-CC	Waxy	S776	49.7078	1022.58	< 3.2	< 0.64	55.8484	< 0.64	< 0.64	0.142034	< 0.64	2.70765	< 0.64	0.278434	8.51547	< 0.64	< 0.64	< 0.64	0.0305558	< 2.56	11978.2	4.30797	4.55385	90.5496	19.6226	10.1774	3.19552	< 3.2	< 0.64	44.0003	55.9407	0.497846	0.329514	0.160379
48-CC	Waxy	S776	47.3065	472.919	< 3.2	< 0.64	22.1935	< 0.64	0.138315	0.0470347	< 0.64	0.818152	< 0.64	0.104378	25.9464	< 0.64	< 0.64	< 0.64	< 0.64	< 2.56	3944.38	3.56406	5.81734	89.0089	16.3035	8.91669	< 3.2	< 3.2	< 0.64	2.70838	47.2321	< 0.64	0.229437	< 0.64
49-CC	Wild Type	S776	52.7983	1085.84	< 3.2	< 0.64	43.1714	< 0.64	< 0.64	0.0945757	< 0.64	6.58535	9.72177	< 0.64	17.6689	< 0.64	< 0.64	< 0.64	< 0.64	< 2.56	12018.7	5.80476	2.10312	128.406	28.399	15.987	< 3.2	< 3.2	< 0.64	38.2021	248.664	1.61571	0.279186	< 0.64
50-CC	Wild Type	S776	41.1423	957.232	< 3.2	< 0.64	11.326	< 0.64	< 0.64	0.0470347	< 0.64	3.94299	< 0.64	< 0.64	21.8836	< 0.64	< 0.64	< 0.64	< 0.64	< 2.56	10183.1	16.4747	2.76704	215.612	32.9734	32.3305	< 3.2	< 3.2	< 0.64	38.2021	446.892	1.35791	< 0.64	0.160379
51-CC	Wild Type	S776	22.0882	924.21	< 3.2	< 0.64	166.77	< 0.64	< 0.64	< 0.64	< 0.64	3.03996	< 0.64	< 0.64	< 3.2	< 0.64	< 0.64	< 0.64	< 0.64	< 2.56	13083.7	3.56406	1.20783	75.6836	22.0458	8.91669	< 3.2	< 3.2	< 0.64	31.8645	84.8716	0.318942	0.0396986	< 0.64
52-CC	Wild Type	S776	48.3354	927.655	< 3.2	< 0.64	124.851	< 0.64	< 0.64	0.0470347	< 0.64	2.8741	< 0.64	0.104378	< 3.2	< 0.64	< 0.64	< 0.64	< 0.64	< 2.56	10912.8	4.30797	3.64535	94.441	21.1656	10.1774	< 3.2	< 3.2	< 0.64	38.2021	50.9011	< 0.64	< 0.64	< 0.64
53-CC	Wild Type	S776	130.499	891.87	< 3.2	< 0.64	168.347	< 0.64	0.212688	0.0470347	< 0.64	2.37279	< 0.64	< 0.64	< 3.2	< 0.64	< 0.64	< 0.64	< 0.64	< 2.56	10166.2	5.80476	5.09642	96.7191	18.5182	11.3981	< 3.2	< 3.2	< 0.64	38.2021	62.0428	0.678789	0.13217	< 0.64
54-CC	Wild Type	S776	41.6554	773.069	< 3.2	< 0.64	185.558	< 0.64	0.70731	0.142034	< 0.64	6.42739	< 0.64	0.104378	3.15458	< 0.64	< 0.64	< 0.64	< 0.64	< 2.56	10082.7	2.82392	5.34905	110.678	34.4941	18.1502	< 3.2	< 3.2	< 0.64	38.2021	90.8819	1.21532	0.279186	0.418743
55-CC	LowFiber	S778	46.6208	1338.51	< 3.2	0.181602	146.31	< 0.64	0.568908	0.142034	< 0.64	7.37176	< 0.64	1.58156	< 3.2	< 0.64	< 0.64	< 0.64	1.05039	< 2.56	8332.86	32.0163	7.39494	137.216	26.8697	18.1502	< 3.2	< 3.2	< 0.64	44.0003	74.6271	2.92107	0.13217	0.418743
57-CC	LowFiber	S778	280.149	266.619	< 3.2	< 0.64	2.20351	< 0.64	< 0.64	0.0470347	< 0.64	3.20526	87.3697	< 0.64	37.4974	< 0.64	< 0.64	< 0.64	< 0.64	< 2.56	666.148	< 0.64	3.71824	100.323	54.4412	6.2342	< 3.2	< 3.2	< 0.64	< 3.2	77.8757	0.0255535	< 0.64	< 0.64
58-CC	LowFiber	S778	32.9503	1123.89	< 3.2	< 0.64	105.919	< 0.64	0.138315	< 0.64	< 0.64	2.79095	< 0.64	< 0.64	3.15458	< 0.64	< 0.64	< 0.64	< 0.64	< 2.56	12270.7	2.0885	2.91391	102.09	30.7975	15.987	< 3.2	< 3.2	< 0.64	49.4007	80.5732	0.169963	< 0.64	< 0.64
59-CC	LowFiber	S778	26.152	946.571	< 3.2	< 0.64	181.409	2.34793	< 0.64	0.615026	< 0.64	3.20526	< 0.64	0.640449	17.6689	4.80271	< 0.64	5.93673	< 0.64	< 2.56	13079.4	0.640175	9.95698	79.4127	33.0821	13.7434	< 3.2	< 3.2	< 0.64	31.8645	44.249	3.80229	< 0.64	0.638657
60-CC	LowFiber	S778	41.8264	1181.71	< 3.2	< 0.64	95.1149	< 0.64	< 0.64	0.0470347	< 0.64	4.18693	< 0.64	< 0.64	41.1883	< 0.64	< 0.64	< 0.64	< 0.64	< 2.56	9591.18	4.30797	1.43304	87.1756	40.1265	11.3981	< 3.2	< 3.2	< 0.64	2.70838	135.89	0.511701	0.0396986	< 0.64
64-CC	Waxy	S778	44.9074	1438.03	< 3.2	< 0.64	141.465	< 0.64	0.568908	0.0470347	< 0.64	8.0751	0.164275	< 0.64	13.2484	< 0.64	< 0.64	< 0.64	< 0.64	< 2.56	13751.4	5.80476	0.0510061	123.659	30.3619	19.2063	< 3.2	< 3.2	< 0.64	38.2021	420.701	1.38649	0.13217	< 0.64
65-CC	Waxy	S778	36.189	980.062	< 3.2	< 0.64	146.041	< 0.64	0.28561	0.0470347	< 0.64	3.03996	< 0.64	1.58156	< 3.2	< 0.64	< 0.64	< 0.64	0.639914	< 2.56	10073.2	7.31106	4.66251	81.6447	22.0458	11.3981	< 3.2	< 3.2	< 0.64	49.4007	44.9609	1.71632	0.13217	< 0.64
66-CC	Waxy	S778	20.3989	931.515	< 3.2	< 0.64	145.504	< 0.64	0.28561	0.0470347	< 0.64	4.0244	< 0.64	0.457815	3.15458	< 0.64	< 0.64	< 0.64	< 0.64	< 2.56	10561.8	7.31106	< 0.64	77.2918	10.2733	10.1774	< 3.2	< 3.2	< 0.64	38.2021	58.583	0.40121	0.0396986	0.160379
67-CC	Wild Type	S778	32.2692	1005.45	< 3.2	0.548492	90.799	< 0.64	< 0.64	< 0.64	< 0.64	1.86478	< 0.64	< 0.64	8.51547	< 0.64	< 0.64	< 0.64	< 0.64	< 2.56	12987.1	2.0885	2.61993	113.521	18.2971	11.3981	< 3.2	< 3.2	< 0.64	31.8645	197.526	< 0.64	0.13217	< 0.64
68-CC	Wild Type	S778	20.7365	1022.32	< 3.2	< 0.64	142.275	< 0.64	< 0.64	< 0.64	< 0.64	3.86147	< 0.64	< 0.64	< 3.2	< 0.64	< 0.64	< 0.64	< 0.64	< 2.56	8440.31	2.0885	1.61993	134.202	19.1811	10.1774	< 3.2	< 3.2	< 0.64	24.7251	55.9407	< 0.64	< 0.64	< 0.64
69-CC	Wild Type	S778	20.0613	1065.83	< 3.2	< 0.64	73.4953	< 0.64	< 0.64	0.0945757	< 0.64	2.54056	< 0.64	< 0.64	13.2484	< 0.64	< 0.64	< 0.64	< 0.64	< 2.56	10088.6	5.05502	0.981412	77.2187	22.925	8.91669	< 3.2	< 3.2	< 0.64	38.2021	108.961	0.3463	0.329514	< 0.64
70-CC	Wild Type	S778	15.3472	1195.45	< 3.2	< 0.64	94.2542	< 0.64	< 0.64	0.0470347	< 0.64	4.0244	< 0.64	0.278434	3.15458	< 0.64	< 0.64	< 0.64	< 0.64	< 2.56	9889.24	2.82392	3.57241	126.774	9.82289	7.60686	< 3.2	< 3.2	< 0.64	16.1615	82.5907	1.0449	0.0850874	< 0.64
71-CC	Wild Type	S778	30.9079	894.597	< 3.2	0.273591	109.857	0.300246	1.51343	0.142034	0.0449812	2.8741	< 0.64	0.825458	21.8836	< 0.64	1.82196	0.980681	< 0.64	< 2.56	11260.9	12.6356	1.65723	142.693	32.3211	21.2742	13.6602	< 3.2	9.08607	38.2021	119.904	2.62905	0.304283	< 0.64
72-CC	Wild Type	S778	191.337	582.934	160.961	0.913596	137.68	0.63998	0.28561	0.284147	22.4195	3.69812	15.5333	0.278434	21.8836	12.7444	31.628	145.49	< 0.64	< 2.56	6600.71	2.0885	15.1006	80.4371	26.8697	19.2063	35.4537	105.773	72.4932	96.0331	40.2414	27.4164	0.0180999	1.71725

## Sheet: Supplementary Table 2
Supplementary Table 2. Composition of experimental diets.
	Low Fiber	Wild type sorghum Diet	Waxy sorghum Diet
	g %	g %	g %
Protein	20.3	20.3	20.3
Carbohydrate	68.9	68.9	68.9
Fat	7	7	7
	kcal%	kcal%	kcal%
Protein	19	19	19
Carbohydrate	66	66	66
Fat	15	15	15
Ingredient quantity	g	g	g
Casein	200	200	200
L-Cystine	3	3	3
Dextrose	680	480	480
Soybean Oil	70	70	70
t-Butylhydroquinone	0.014	0.014	0.014
Mineral Mix S10022Ga	35	35	35
Vitamin Mix V10037b	10	10	10
Choline Bitartrate	2.5	2.5	2.5
Sorghum Flour, Wild type	0	200	0
Sorghum Flour, Waxy	0	0	200
FD&C Red Dye #40	0	0.05	0
FD&C Blue Dye #1	0	0	0.05
Total	1000	1000	1000
Energy density (kcal/g)	4.2	4.2	4.2
aMineral Mix (S10022G) for AIN-93 Series Diets from Research Diets. Vitamins were present at the following concentration (g/Kg) in mineral mix: Calcium Carbonate 357; Potassium Phosphate, Monobasic 196; Potassium Citrate • 1 H2O 70.78; Potassium Sulfate 46.6; Magnesium Oxide 24; Sodium Chloride 74; Cupric Carbonate 0.3; Potassium Iodate 0.01; Ferric Citrate 6.06; Manganese Carbonate 0.63; Sodium …
bVitamin mix (V10037) for AIN-93 Series Diets from Research Diets. Minerals were present at the following concentration (g/Kg) in vitamin mix: Vitamin A Acetate 0.8; Vitamin D3 1; Vitamin E Acetate 15; Phylloquinone 0.075; Biotin, 1.0% 2; Cyanocobalamin, 0.1% 2.5; Folic Acid 0.2; Nicotinic Acid 3; Calcium Pantothenate 1.6; Pyridoxine-HCl 0.7; Riboflavin 0.6; Thiamin HCl 0.6; Sucrose 971.925.
